# Supplementary material for: Identification of Brachypodium distachyon B3 genes reveals that BdB3-54 regulates primary root growth
Source: Front Plant Sci. 2022 Nov 10;13:1050171. doi: 10.3389/fpls.2022.1050171 (PMC9686306; doi:10.3389/fpls.2022.1050171)
Supplement: Supplementary file 1 [file DataSheet_1.xlsx]

## Sheet: Table S1
Table S1 Primers used in this study
	Forward sequence (5'-3')	Reverse sequence (5'-3')
BdB3-54-OE	GGTGGTTCTAGAATGGCGGCAGCAGGTAAGATGA	GGTGGTACTAGTTTAGCCCAGTAGAACAAAC	For overexpression vector
qAtEXPA4	ATTGTCCCCGTCTCATACCG	TGATCCTTTCACACTAGCCCTC	For qRT-PCR
qAtARF7	TCCTGCTCTGGATTTCTCGAT	ACTCCAGCCTGTAGTTAGCAA
qAtARF19	CATTCCCTTTAAGCCCGGAT	GATCTACCTACTGACCCTCGT
qAtWOX4	TCATTAGACCCGATCAAACCG	ATTAGGAGTACGCATTCCAC
qAtGAPDH	TTGGTGACAACAGGTCAAGCA	AAACTTGTCGCTCAATGCAATC
qBdB3-7	ATGGCACCAAATCAGATGTGTCC	ATTCTGTCGCCACTGACTTGGAT
qBdB3-12	TTCTGCCGGAAGTATCTACCAA	CTTGTGATCAATGGCGAACCC
qBdB3-19	TCACCTACGACGGCGGCTCCA	CGTCGTCTTCCTGATCCGTGTCT
qBdB3-22	AGCCATTCTGTGGTCAAGCTTT	TATGGCCGCTCCTGATCACCC
qBdB3-30	TTCCAATTTACCGCGATTGCT	CTGCTATTTCTGTCTCCTCGAT
qBdB3-32	TTTACGGACCTCCCTGTGGA	CCGGCTGTATGGTCAAGTCA
qBdB3-33	ACTGGCCGAACAACAAGAGCA	AGCTAGATCATCTCCCGCCTT
qBdB3-37	ATCCGAAGCCTCGTGAACGTC	TTCCTGTCGCTTGCTTTCGGTCT
qBdB3-39	ACTCCCCTGATGGAAGTACTGA	GCCGTCTTTGTGCTTTCATCG
qBdB3-42	ATATCCCTGGCACCAAACAGT	ATATCCCTGGCACCAAACAGT
qBdB3-45	CCTAGCAACAGCTCCCTACGC	AACCACCGCCTTGGAACAGAC
qBdB3-48	GCAGATCCTGAGCCACACGAA	CATGCCTCCTAAGAACCGAGA
qBdB3-49	AACATTTTCTGTCCGGGTC	ACCAAATCATCAGGTGCAT
qBdB3-54	TGTGCGTGACAATAAGCTTC	AGCCCAGTAGAACAAACCG
qBdB3-58	GCAGCAAACCAATGTTCCGTCT	ACAAACTCTGCTGGGCTAGTCCT
qBdB3-60	AGCACATCCGGCTCATACCCT	CATCTGCGTCCCACTGCGACT
qBdB3-62	AGGCATCTACTTACAACTGG	TCATATGCCTCCGTACACC
qBdB3-63	ACATCCTCGCCCAACTCGGAA	CCGCTGCCGTTGTCCCCGAA
qBdB3-66	TCCTTGGACATCACCCGGTT	CTCCCTGTCGACGAATACAAGC
qBdB3-67	AGTGTACAACCACAGCGCATT	ACTATAGCAAGGGTTCCTCGTCA
BdB3-54-GFP	GAGAACACGGGGGACTCTAGAATGGCGGCAGCAGGTAAGATGA	GCCCTTGCTCACCATGGTACCGCCCAGTAGAACAAAC	For eGFP vector
BdB3-54-Y2H	ggtggtcatATGGCGGCAGCAGGTAAGATGA	ggtggtgaattTTAGCCCAGTAGAACAAAC	FOR Y2H vector

## Sheet: Table S2
Table S2 Identification of B3 TFs in monocot plants
Group	Triticum aestivum	Group	Hordeum vulgare	Group	Zea mays	Group	Setaria italica	Group	Sorghum bicolor
ARF	TraesCS6B02G167100.1	ARF	HORVU7Hr1G101270	ARF	Zm00001d015243	ARF	Seita.5G321300	ARF	Sobic.010G253300.
	TraesCS7B02G346700.1		HORVU2Hr1G109650		Zm00001d031064		Seita.5G265200		Sobic.010G236300.
	TraesCS2B02G397300.1		HORVU2Hr1G121110		Zm00001d049295		Seita.5G004300		Sobic.010G073600.
	TraesCS2D02G491200.1		HORVU2Hr1G089670		Zm00001d053166		Seita.5G438100		Sobic.010G229000.
	TraesCS1D02G404400.1		HORVU2Hr1G076920		Zm00001d039267		Seita.9G219800		Sobic.003G251700
	TraesCS2D02G548900.1		HORVU1Hr1G087460		Zm00001d030801		Seita.1G241500		Sobic.003G298600
	TraesCS1B02G424700.1		HORVU5Hr1G009650		Zm00001d014377		Seita.1G090900		Sobic.003G003800
	TraesCS6B02G141300.1		HORVU6Hr1G020330		Zm00001d017284		Seita.1G077200		Sobic.003G411900
	TraesCS7D02G161900.1		HORVU3Hr1G096510		Zm00001d001945		Seita.1G195500		Sobic.009G196900
	TraesCS1D02G155100.1		HORVU6Hr1G058890		Zm00001d050781		Seita.6G212000		Sobic.009G231800
	TraesCS2A02G309300.1		HORVU7Hr1G106280		Zm00001d041497		Seita.7G108100		Sobic.005G132000
	TraesCS7B02G316600.1		HORVU6Hr1G026730		Zm00001d025871		Seita.7G169600		Sobic.008G096000
	TraesCS6A02G222300.1		HORVU7Hr1G096460		Zm00001d042267		Seita.4G262300		Sobic.008G169400
	TraesCS7B02G363100.1		HORVU7Hr1G033820		Zm00001d038698		Seita.4G040100		Sobic.004G178500
	TraesCS6D02G212700.1		HORVU7Hr1G051930		Zm00001d030803		Seita.4G240600		Sobic.004G221400
	TraesCS7B02G138900.1		HORVU7Hr1G108360		Zm00001d005360		Seita.4G257800		Sobic.004G037800
	TraesCS3A02G159200.1		HORVU3Hr1G072340		Zm00001d039006		Seita.3G020000		Sobic.004G051900
	TraesCS3B02G273400.2		HORVU3Hr1G096410		Zm00001d043922		Seita.3G179300		Sobic.007G203500
	TraesCS2B02G519200.1		HORVU3Hr1G097200		Zm00001d041056		Seita.3G321500		Sobic.001G217300
	TraesCS7D02G436800.1		HORVU1Hr1G076690		Zm00001d012731		Seita.3G028100		Sobic.006G262100
	TraesCS2D02G376600.1		HORVU3Hr1G032230		Zm00001d036593		Seita.3G147000		Sobic.006G149600
	TraesCS2A02G547800.1	RAV	HORVU1Hr1G082670		Zm00001d001879		Seita.3G394000		Sobic.006G278900
	TraesCS6D02G102300.1		HORVU3Hr1G010060		Zm00001d026687		Seita.3G003300		Sobic.006G089500
	TraesCS1B02G347900.1		HORVU3Hr1G010100		Zm00001d011953		Seita.8G135700		Sobic.006G255300
	TraesCS5B02G039800.1	REM	HORVU0Hr1G007740		Zm00001d031522	RAV	Seita.5G096900		Sobic.002G290600
	TraesCS3B02G190100.1		HORVU0Hr1G007720		Zm00001d053819		Seita.5G096800	RAV	Sobic.003G265200
	TraesCS1A02G334900.1		HORVU0Hr1G007730		Zm00001d026540		Seita.5G280700		Sobic.003G078100
	TraesCS5D02G045700.1		HORVU2Hr1G107030		Zm00001d026590		Seita.5G096700		Sobic.009G221400
	TraesCS3B02G486000.1		HORVU7Hr1G092730		Zm00001d003011		Seita.7G266200	REM	Sobic.010G198200.
	TraesCS2A02G491000.1		HORVU5Hr1G113820		Zm00001d000358		Seita.3G158300		Sobic.003G393600
	TraesCS3D02G442000.1		HORVU5Hr1G017830		Zm00001d014507	REM	Seita.5G301900		Sobic.003G281100
	TraesCS7B02G065800.1		HORVU5Hr1G017910		Zm00001d023659		Seita.5G419700		Sobic.009G093000
	TraesCS1A02G156600.1		HORVU5Hr1G122180		Zm00001d051172		Seita.9G167000		Sobic.009G057600
	TraesCS1B02G173700.1		HORVU5Hr1G017820		Zm00001d006004		Seita.9G167200		Sobic.005G073500
	TraesCS3D02G434700.1		HORVU6Hr1G088220		Zm00001d003601		Seita.9G166000		Sobic.008G148600
	TraesCS3D02G434700.1		HORVU3Hr1G105720		Zm00001d045026		Seita.9G166500		Sobic.008G148900
	TraesCS7A02G461700.1		HORVU3Hr1G105790		Zm00001d016838		Seita.9G166800		Sobic.008G191800
	TraesCS2B02G326400.1		HORVU6Hr1G019120		Zm00001d043431		Seita.9G166600		Sobic.008G149400
	TraesCS2D02G577800.1		HORVU5Hr1G023520		Zm00001d014690		Seita.9G166400		Sobic.008G149300
	TraesCS6A02G138600.1		HORVU4Hr1G012090	RAV	Zm00001d039907		Seita.9G166700		Sobic.008G149100
	TraesCS3B02G475800.1		HORVU5Hr1G017890		Zm00001d011639		Seita.9G493500		Sobic.008G148700
	TraesCS3D02G245400.1		HORVU4Hr1G068910		Zm00001d043782		Seita.9G167100		Sobic.004G204000
	TraesCS2A02G567300.1		HORVU4Hr1G043840		Zm00001d009468		Seita.1G220700		Sobic.001G165301
	TraesCS3D02G166700.1		HORVU4Hr1G068550		Zm00001d038907		Seita.7G054700		Sobic.001G166100
	TraesCS1D02G337400.1		HORVU5Hr1G030280	REM	Zm00001d033315		Seita.7G054100		Sobic.001G166900
	TraesCS7D02G449900.1		HORVU3Hr1G090850		Zm00001d013723		Seita.7G055000		Sobic.001G459400
	TraesCS3A02G292400.1		HORVU2Hr1G107090		Zm00001d030908		Seita.7G053800		Sobic.001G166000
	TraesCS7A02G416400.1		HORVU4Hr1G014290		Zm00001d004358		Seita.7G054200		Sobic.001G165700
	TraesCS7D02G463000.1		HORVU4Hr1G013910		Zm00001d033314		Seita.7G054400		Sobic.001G165200
	TraesCS3A02G442000.1		HORVU4Hr1G012170		Zm00001d025041		Seita.7G054900		Sobic.001G165401
	TraesCS6B02G258800.1		HORVU4Hr1G012120		Zm00001d042460		Seita.4G208800		Sobic.001G164800
	TraesCS7A02G160800.1		HORVU4Hr1G014300		Zm00001d013722		Seita.3G372500		Sobic.001G165000
	TraesCS2D02G307600.1		HORVU4Hr1G012100		Zm00001d030907		Seita.3G372100		Sobic.001G165100
	TraesCS3A02G449300.1		HORVU4Hr1G014280		Zm00001d017112		Seita.3G372700		Sobic.001G165500
	TraesCS7A02G252000.1		HORVU3Hr1G068580		Zm00001d033324		Seita.3G372600		Sobic.006G022000
	TraesCS7D02G409700.1		HORVU0Hr1G001110		Zm00001d033313		Seita.3G372300		Sobic.010G008300.
	TraesCS2B02G578500.1		HORVU0Hr1G022200		Zm00001d031225		Seita.3G372200		Sobic.010G006100.
	TraesCS6D02G127600.1		HORVU7Hr1G106970		Zm00001d049094		Seita.8G067000		Sobic.010G006000.
	TraesCS6A02G113000.1		HORVU5Hr1G078160		Zm00001d036079		Seita.5G302100		Sobic.010G026600.
	TraesCS1A02G396400.1		HORVU5Hr1G040620		Zm00001d035922		Seita.5G312600		Sobic.003G203800
	TraesCS5A02G038300.1		HORVU2Hr1G001400		Zm00001d048244		Seita.5G005600		Sobic.003G281300
	TraesCS7D02G250100.1		HORVU2Hr1G069760		Zm00001d023446		Seita.5G243800		Sobic.003G291050
	TraesCS3A02G246000.1		HORVU5Hr1G121130		Zm00001d052591		Seita.5G293900		Sobic.003G203833
	TraesCS3B02G327000.1		HORVU2Hr1G076580		Zm00001d011745		Seita.9G342100		Sobic.003G204200
	TraesCS7A02G446900.1		HORVU2Hr1G069720		Zm00001d026005		Seita.9G562700		Sobic.003G005500
	TraesCS3D02G292100.1		HORVU5Hr1G081660		Zm00001d032683		Seita.9G356700		Sobic.009G087300
RAV	TraesCS3D02G052300.1		HORVU7Hr1G037040		Zm00001d025233		Seita.9G515300		Sobic.009G048201
	TraesCSU02G179500.1.		HORVU7Hr1G028510		Zm00001d024103		Seita.9G166900		Sobic.009G175800
	TraesCS1A02G372300.1		HORVU7Hr1G021880		Zm00001d036077		Seita.9G374600		Sobic.005G041400
	TraesCS1B02G392200.1		HORVU6Hr1G016290		Zm00001d017618		Seita.1G273900		Sobic.008G041100
	TraesCS1B02G392000.1		HORVU7Hr1G085050		Zm00001d035921		Seita.6G055600		Sobic.004G280500
	TraesCS1D02G378900.1		HORVU7Hr1G046950		Zm00001d049369		Seita.6G024700		Sobic.007G047500
	TraesCS4B02G325700.1		HORVU2Hr1G025510		Zm00001d002929		Seita.6G064600		Sobic.007G083900
	TraesCS1D02G378500.1		HORVU1Hr1G074470		Zm00001d024354		Seita.7G055100		Sobic.007G076800
	TraesCS1D02G378800.1		HORVU2Hr1G027690		Zm00001d024545		Seita.7G054500		Sobic.007G090100
	TraesCS3A02G259900.1		HORVU2Hr1G029110		Zm00001d029749		Seita.7G054800		Sobic.001G313800
	TraesCS1B02G392300.1		HORVU5Hr1G056170		Zm00001d048815		Seita.7G054000		Sobic.001G165901
	TraesCS3D02G052400.1		HORVU5Hr1G017450		Zm00001d027939		Seita.7G073500		Sobic.001G528200
	TraesCS1D02G378400.1		HORVU5Hr1G006930		Zm00001d035982		Seita.7G054300		Sobic.001G479600
	TraesCS3A02G053900.1		HORVU5Hr1G117800		Zm00001d035903		Seita.7G211000		Sobic.006G050900
	TraesCS3B02G064900.1		HORVU4Hr1G021650		Zm00001d047359		Seita.7G298100		Sobic.006G190400
	TraesCS3B02G065100.1		HORVU4Hr1G019270		Zm00001d014013		Seita.4G005900		Sobic.006G217500
	TraesCSU02G227200.1		HORVU4Hr1G018670		Zm00001d051471		Seita.4G008200		Sobic.K044414.1.
	TraesCS4D02G322600.1		HORVU4Hr1G012060		Zm00001d010077		Seita.3G082500		Sobic.002G142000
	TraesCS3B02G293000.1		HORVU3Hr1G081710		Zm00001d026694		Seita.3G082400	LAV	Sobic.002G339800
	TraesCS3A02G054000.1		HORVU6Hr1G054050		Zm00001d023704		Seita.3G202300		Sobic.002G418200
	TraesCS1A02G372100.1		HORVU5Hr1G012420		Zm00001d024321		Seita.8G036800		Sobic.006G266400
	TraesCS1A02G372200.1		HORVU6Hr1G088270		Zm00001d044355	LAV	Seita.3G016300		Sobic.007G000400
	TraesCS3D02G260100.1		HORVU4Hr1G074300		Zm00001d038504		Seita.2G353300		Sobic.003G275400
	TraesCS4B02G325600.1		HORVU7Hr1G004350		Zm00001d002562		Seita.2G432900		Sobic.003G398200
	TraesCS5A02G497900.1		HORVU5Hr1G024100		Zm00001d027409		Seita.6G001300		Sobic.002G161600
	TraesCS4D02G322500.1		HORVU7Hr1G011810	LAV	Zm00001d021790		Seita.5G423900
REM	TraesCS3A02G483400.1		HORVU6Hr1G066190		Zm00001d007173
	TraesCS7A02G392500.1		HORVU7Hr1G002230		Zm00001d022440
	TraesCS5D02G075900.1		HORVU7Hr1G042380		Zm00001d001838
	TraesCS2A02G474400.1		HORVU7Hr1G114230		Zm00001d034965
	TraesCS5D02G078200.1		HORVU7Hr1G107540		Zm00001d052750
	TraesCS4A02G055500.1		HORVU3Hr1G068640		Zm00001d011712
	TraesCS6A02G213000.1		HORVU1Hr1G051780		Zm00001d042396
	TraesCS5B02G073600.1		HORVU3Hr1G057130
	TraesCS5B02G441500.1		HORVU1Hr1G069420
	TraesCS3D02G136400.1		HORVU3Hr1G093010
	TraesCS5D02G077900.1		HORVU3Hr1G091570
	TraesCS4D02G071700.1		HORVU3Hr1G010190
	TraesCS6B02G380400.1		HORVU3Hr1G010240
	TraesCS2B02G498000.1		HORVU2Hr1G098780
	TraesCS3A02G285800.1		HORVU1Hr1G007010
	TraesCS3D02G455700.1		HORVU2Hr1G107070
	TraesCS4A02G053000.1		HORVU3Hr1G010200
	TraesCS4D02G071900.1		HORVU1Hr1G041770
	TraesCS7B02G406500.1		HORVU1Hr1G028010
	TraesCS4B02G081900.1		HORVU1Hr1G018000
	TraesCS3A02G462100.1		HORVU4Hr1G035810
	TraesCS5A02G066700.1		HORVU4Hr1G082090
	TraesCS4B02G081800.1		HORVU4Hr1G075080
	TraesCS4B02G081600.1		HORVU4Hr1G082030
	TraesCS5D02G076900.1		HORVU4Hr1G084950
	TraesCS4A02G241300.1		HORVU4Hr1G078490
	TraesCS5A02G065000.1		HORVU4Hr1G023180
	TraesCS4B02G072800.1		HORVU3Hr1G010140
	TraesCS3B02G579000.1		HORVU3Hr1G064640
	TraesCS4A02G222500.1		HORVU3Hr1G077020
	TraesCS4A02G242300.1		HORVU3Hr1G064590
	TraesCS3D02G400500.1	LAV	HORVU7Hr1G078770
	TraesCS4D02G071500.1		HORVU2Hr1G040400
	TraesCS3A02G405100.1		HORVU2Hr1G017760
	TraesCS3D02G504400.1		HORVU2Hr1G040410
	TraesCS5D02G445800.1		HORVU3Hr1G067350
	TraesCS4B02G073100.1		HORVU3Hr1G092690
	TraesCS4D02G090800.1		HORVU2Hr1G119600
	TraesCS4A02G225600.1
	TraesCS6A02G176600.1
	TraesCS4A02G233900.1
	TraesCS3B02G505100.1
	TraesCS5D02G411500.1
	TraesCS5B02G365800.1
	TraesCS7B02G406400.1
	TraesCS4A02G241900.1
	TraesCS4B02G101400.1
	TraesCS3D02G384400.1
	TraesCS5B02G073500.1
	TraesCS4A02G233800.1
	TraesCS3D02G285600.1
	TraesCS4B02G073200.1
	TraesCS4B02G072900.1
	TraesCS4D02G071600.1
	TraesCS5A02G065100.1
	TraesCS5A02G438500.1
	TraesCS3A02G310500.1
	TraesCS4B02G094000.1
	TraesCS5B02G073800.1
	TraesCS5A02G438700.1
	TraesCS7B02G364000.1
	TraesCS4D02G251500.1
	TraesCS5D02G496200.1
	TraesCS4D02G080400.1
	TraesCS7D02G083000.1
	TraesCS4A02G283000.1
	TraesCS5A02G090100.1
	TraesCS7D02G486300.1
	TraesCS5D02G397300.1
	TraesCS4D02G080500.1
	TraesCS4D02G080200.1
	TraesCS5B02G072600.1
	TraesCS5B02G073700.1
	TraesCS3D02G136500.1
	TraesCS3A02G310600.1
	TraesCS4A02G242000.1
	TraesCS5A02G066900.1
	TraesCS1D02G407400.1
	TraesCS3D02G478100.1
	TraesCS3B02G530200.1
	TraesCS1D02G292200.1
	TraesCS4D02G249200.1
	TraesCS3B02G153600.1
	TraesCS5B02G073300.1
	TraesCS4D02G027700.1
	TraesCS6B02G241100.1
	TraesCS1B02G427800.1
	TraesCS4A02G055700.1
	TraesCS5B02G441400.1
	TraesCS1A02G399700.1
	TraesCS3A02G483500.1
	TraesCS3B02G438800.1
	TraesCS4A02G363200.1
	TraesCS3B02G550700.1
	TraesCS5D02G076800.1
	TraesCS5A02G066600.1
	TraesCS2B02G497900.1
	TraesCS5D02G078100.1
	TraesCS4B02G072700.1
	TraesCS3B02G530300.1
	TraesCS7A02G499500.1
	TraesCS4D02G072200.1
	TraesCS4B02G251500.1
	TraesCS5B02G073400.1
	TraesCS5A02G438600.1
	TraesCS4A02G386800.1
	TraesCS5D02G076700.1
	TraesCS4B02G030300.1
	TraesCS6D02G194700.1
	TraesCS5B02G095900.1
	TraesCS5B02G392500.1
	TraesCS3B02G504900.1
	TraesCS4B02G073400.1
	TraesCS1B02G308800.1
	TraesCS3D02G478600.1
	TraesCS3B02G504800.1
	TraesCS5A02G387400.1
	TraesCS3A02G483200.1
	TraesCS7D02G388100.1
	TraesCS4B02G081700.1
	TraesCS4A02G242400.1
	TraesCS5A02G066800.1
	TraesCS5A02G067000.1
	TraesCS3D02G478700.1
	TraesCS7A02G087900.1
	TraesCS5D02G102200.1
	TraesCS5A02G363800.1
	TraesCS3B02G530100.1
	TraesCS2D02G474100.1
	TraesCS4D02G249400.1
	TraesCS5B02G071900.1
	TraesCS5A02G363700.1
	TraesCS4A02G214700.1
	TraesCS4D02G098100.1
	TraesCS3D02G455800.1
	TraesCS6A02G399800.1
	TraesCS4B02G073600.1
	TraesCS7B02G294500.1
	TraesCS4A02G241500.1
	TraesCS5D02G077800.1
	TraesCS5B02G510500.1
	TraesCS5D02G372900.1
	TraesCS4D02G299700.1
	TraesCS2A02G292500.1
	TraesCS3B02G546000.1
	TraesCS1D02G203900.1
	TraesCS3A02G462000.1
	TraesCS3A02G462000.1
	TraesCS1A02G200500.1
	TraesCS4D02G328500.1
	TraesCS7D02G387900.1
	TraesCS2D02G555100.1
	TraesCS7A02G154400.1
	TraesCS1D02G078100.1
	TraesCS2A02G199200.1
	TraesCS4B02G019500.1
	TraesCS7B02G362500.1
	TraesCS1B02G108300.1
	TraesCS5D02G239300.1
	TraesCS1B02G390400.1
	TraesCSU02G231000.1
	TraesCS3B02G515800.1
	TraesCS6D02G029800.1
	TraesCS1A02G192100.1
	TraesCS5D02G515000.1
	TraesCS5A02G516600.1
	TraesCS3B02G319400.1
	TraesCS7D02G057400.1
	TraesCS2B02G168900.1
	TraesCS1D02G302100.1
	TraesCS4A02G357500.1
	TraesCS5B02G126200.1
	TraesCS4A02G170200.1
	TraesCS2D02G363300.1
	TraesCS7A02G186300.1
	TraesCS4B02G301400.1
	TraesCS7B02G324200.1
	TraesCS5B02G514300.1
	TraesCS5B02G206500.1
	TraesCS4A02G340200.1
	TraesCS4D02G120800.1
	TraesCS2B02G450500.1
	TraesCS7B02G347500.1
	TraesCS3B02G458400.1
	TraesCS3A02G416600.1
	TraesCS1A02G034200.1
	TraesCS6B02G375300.1
	TraesCS3B02G501800.1
	TraesCS2B02G083200.1
	TraesCS6B02G286900.1
	TraesCS4A02G457200.1
	TraesCS3D02G276700.1
	TraesCS3B02G298300.1
	TraesCS5A02G069900.1
	TraesCS3D02G442900.1
	TraesCS4D02G198700.1
	TraesCS1A02G302700.1
	TraesCS5D02G515100.1
	TraesCS7B02G269500.1
	TraesCS5D02G515200.1
	TraesCS6D02G384000.1
	TraesCSU02G075300.1
	TraesCS2B02G449800.1
	TraesCS1B02G338700.1
	TraesCS7D02G366900.1
	TraesCS4D02G332400.1
	TraesCS7A02G020700.1
	TraesCS3D02G507200.1
	TraesCS7D02G214200.1
	TraesCS2D02G258400.1
	TraesCS6B02G252600.1
	TraesCS6B02G395800.1
	TraesCS2B02G348300.1
	TraesCS4A02G357900.1
	TraesCS3A02G154300.1
	TraesCS3B02G184800.1
	TraesCS5B02G031400.1
	TraesCS2D02G147400.1
	TraesCS3A02G533900.1
	TraesCS2D02G167100.1
	TraesCS3A02G417300.1
	TraesCS3D02G137400.1
	TraesCS3A02G106900.1
	TraesCS4B02G273900.1
	TraesCS2D02G383000.1
	TraesCS5D02G170200.1
	TraesCS4D02G348900.1
	TraesCS1B02G385400.1
	TraesCS3D02G238900.1
	TraesCS4B02G348500.1
	TraesCS5A02G482700.1
	TraesCS3A02G140400.1
	TraesCS5A02G095700.1
	TraesCS7A02G461000.1
	TraesCS6B02G353000.1
	TraesCS6B02G390400.1
	TraesCS5D02G445400.1
	TraesCS7D02G158800.1
	TraesCS3A02G285500.1
	TraesCS3B02G092600.1
	TraesCS4B02G117100.1
	TraesCS4B02G370300.1
	TraesCS6B02G119200.1
	TraesCS7A02G186500.1
	TraesCS4B02G352600.1
	TraesCS2D02G585400.1
	TraesCS6D02G377600.1
	TraesCS5B02G315800.1
	TraesCS2D02G460900.1
	TraesCS4A02G189300.1
	TraesCS2A02G460300.1
	TraesCS1B02G372200.1
	TraesCS2D02G167000.1
	TraesCS4A02G472700.1
	TraesCS5D02G304900.1
	TraesCS4D02G130500.1
	TraesCS2B02G325000.1
	TraesCS1A02G039100.1
	TraesCS2B02G185600.1
	TraesCS5D02G505600.1
	TraesCS7B02G005600.1
	TraesCSU02G039700.1.
	TraesCS2A02G460700.1
	TraesCS7D02G442000.1
	TraesCS6D02G102000.1
	TraesCS1A02G075800.1
	TraesCS2A02G207100.1
	TraesCS4A02G280200.1
	TraesCS4B02G164600.1
	TraesCS4A02G066000.1
	TraesCS3A02G079700.1
	TraesCS6B02G440000.1
	TraesCS3D02G148800.1
	TraesCS5B02G515000.1
	TraesCS2A02G402100.1
	TraesCS2B02G450600.1
	TraesCS3A02G223800.1
	TraesCS5B02G495900.1
	TraesCS2B02G426400.1
	TraesCS6B02G370200.1
	TraesCS7B02G488800.1
	TraesCS1A02G298500.1
	TraesCS5D02G128900.1
	TraesCS2A02G153200.1
	TraesCS7B02G374600.1
	TraesCS1A02G252100.1
	TraesCS4A02G198300.1
	TraesCS3D02G165100.1
	TraesCS7B02G467900.1
	TraesCS2D02G158500.1
	TraesCS4D02G252200.1
	TraesCS7A02G205600.1
	TraesCS5A02G415500.1
	TraesCS1B02G173800.1
	TraesCS3B02G065000.1
	TraesCS1B02G144100.1
	TraesCS4A02G201100.1
	TraesCS1D02G230400.1
	TraesCS3A02G171000.1
	TraesCS4A02G458500.1
	TraesCS1D02G128600.1
	TraesCS3B02G184200.1
	TraesCS6A02G324600.1
	TraesCS3B02G348400.1
	TraesCS4D02G158600.1
	TraesCS7D02G448900.1
	TraesCS1A02G219300.1
	TraesCS4A02G357600.1
	TraesCS3B02G310700.1
	TraesCS6D02G215700.1
	TraesCS4D02G354600.1
	TraesCS7A02G020800.1
	TraesCS1B02G127100.1
	TraesCS6D02G357200.1
	TraesCS5B02G541900.1
	TraesCS5D02G207700.1
	TraesCS5D02G057300.1
	TraesCS2A02G571400.1
	TraesCS7B02G263300.1
	TraesCS3B02G574100.1
	TraesCS5A02G477700.1
	TraesCS4D02G305000.1
	TraesCS2A02G195700.1
	TraesCS4D02G335800.1
	TraesCS1D02G040700.1
	TraesCS5B02G297100.1
	TraesCS2A02G394700.1
	TraesCS1A02G173300.1
	TraesCS4A02G064100.1
	TraesCS3B02G278000.1
	TraesCS6D02G080700.1
	TraesCS2A02G009100.1
	TraesCS1A02G140000.1
	TraesCS7D02G361400.1
	TraesCS2D02G053500.1
	TraesCS7D02G181300.1
	TraesCS6D02G090600.1
	TraesCS7D02G447400.1
	TraesCS3B02G451600.1
	TraesCS4D02G297100.1
	TraesCS4B02G164700.1
	TraesCS7A02G244300.1
	TraesCS7A02G031000.1
	TraesCS2B02G149800.1
	TraesCS2A02G144100.1
	TraesCS5B02G514700.1
	TraesCS3A02G005300.1
	TraesCS5B02G082900.1
	TraesCS5B02G077100.1
	TraesCS7A02G329600.1
	TraesCS6D02G348600.1
	TraesCS6D02G240600.1
	TraesCS2D02G392400.1
	TraesCS4B02G232600.1
	TraesCS2A02G077500.1
	TraesCS1B02G051600.1
	TraesCS6B02G319300.1
	TraesCS7A02G399500.1
	TraesCS2B02G185500.1
	TraesCS3D02G365300.1
	TraesCS5A02G172500.1
	TraesCS3A02G157500.1
	TraesCS4A02G464900.1
	TraesCS5B02G232800.1
	TraesCS5A02G127100.1
	TraesCS2B02G178300.1
	TraesCS7A02G444100.1
	TraesCS5B02G116800.1
	TraesCS3D02G151900.1
	TraesCS7D02G022400.1
	TraesCS3B02G381200.1
	TraesCS3B02G530400.1
	TraesCS6D02G397100.1
	TraesCS6D02G347900.1
	TraesCS7A02G032400.1
	TraesCS1A02G313100.1
	TraesCS1B02G211500.1
	TraesCS6A02G257800.1
	TraesCS3B02G610700.1
	TraesCS7B02G213100.1
	TraesCS2A02G465700.1
	TraesCS4A02G003900.1
	TraesCS7A02G475600.1
	TraesCS4A02G336700.1
	TraesCS2B02G185400.1
	TraesCS5D02G371600.1
	TraesCS2B02G319900.1
	TraesCS5D02G496300.1
	TraesCS2B02G518800.1
	TraesCS2B02G482400.1
	TraesCS6A02G217800.1
	TraesCS3D02G285300.1
	TraesCS7D02G525400.1
	TraesCS4B02G249100.1
	TraesCS1A02G172200.1
	TraesCS6A02G259600.1
	TraesCS7B02G260000.1
	TraesCS5D02G077700.1
	TraesCS7D02G020700.1
	TraesCS4A02G233700.1
	TraesCS2D02G466100.1
	TraesCS3D02G019600.1
	TraesCS1A02G332100.1
	TraesCS7A02G062700.1
	TraesCS2B02G321900.1
	TraesCS2D02G363500.1
	TraesCS5B02G095900.1
	TraesCS3A02G284300.1
	TraesCS4A02G426200.1
	TraesCS4A02G495200.1
	TraesCS3D02G459400.1
	TraesCS5D02G514900.1
	TraesCS7A02G492300.1
	TraesCS3D02G102600.1
	TraesCS4D02G251600.1
	TraesCS7A02G475700.1
	TraesCS2A02G159800.1
	TraesCS5B02G179400.1
	TraesCS5D02G264400.1
	TraesCS2A02G445400.1
	TraesCS2B02G412700.1
	TraesCS1B02G395700.1
	TraesCS3D02G015500.1
	TraesCS4A02G158600.1
	TraesCS5A02G298100.1
	TraesCS2B02G600700.1
	TraesCS7A02G131400.1
	TraesCS1D02G330900.1
	TraesCS5B02G467600.1
	TraesCS3A02G342400.1
	TraesCS7A02G179800.1
	TraesCS1B02G466600.1
	TraesCS6B02G417900.1
	TraesCS7B02G085000.1
	TraesCS1B02G215000.1
	TraesCS1B02G312900.1
	TraesCS2B02G341900.1
	TraesCS3A02G135900.1
	TraesCS7D02G027300.1
	TraesCS4A02G358000.1
	TraesCS4B02G334300.1
	TraesCS5B02G514600.1
	TraesCS2D02G591900.1
	TraesCS1D02G095700.1
	TraesCS6A02G197000.1
	TraesCS7A02G511700.1
	TraesCS3A02G351900.1
	TraesCS2D02G281900.1
	TraesCS2B02G577900.1
	TraesCS4B02G373300.1
	TraesCS5B02G142400.1
	TraesCS6B02G094300.1
	TraesCS4B02G340800.1
	TraesCS4A02G313800.1
	TraesCS7D02G339100.1
	TraesCS1D02G151400.1
	TraesCS5A02G140100.1
	TraesCS4B02G273700.1
	TraesCS2B02G202100.1
	TraesCS5A02G335800.1
	TraesCS4D02G114900.1
	TraesCS2A02G283200.1
	TraesCS3D02G103000.1
	TraesCS2D02G148000.1
	TraesCSU02G254800.1
	TraesCS1A02G423300.1
	TraesCS4A02G167900.1
	TraesCS2D02G535300.1
	TraesCS7D02G017000.1
	TraesCS5A02G524700.1
	TraesCS1A02G269900.1
	TraesCS7B02G410000.1
	TraesCS7D02G404700.1
	TraesCS6A02G415900.1
	TraesCS7D02G415400.1
	TraesCS5B02G516700.1
	TraesCS6A02G238700.1
	TraesCS3D02G539200.1
	TraesCS5D02G134700.1
LAV	TraesCS7A02G417300.1
	TraesCS3A02G249100.1
	TraesCS7D02G326300.1
	TraesCS2B02G231800.1
	TraesCS2B02G589800.1
	TraesCS2D02G211600.1
	TraesCS3D02G412800.1
	TraesCS2D02G105300.1
	TraesCS2A02G204300.1
	TraesCS3D02G249100.1
	TraesCS3B02G452200.1
	TraesCS2B02G487800.1
	TraesCS2B02G122500.1
	TraesCS2A02G554300.1
	TraesCS2A02G105600.1
	TraesCS2D02G560000.1
	TraesCS7B02G230100.1
	TraesCS4A02G429600.1

## Sheet: Table S3
Table S3 The features of BdB3 TFs
Gene ID	Gene name	Groups	Chromosome		Genome length	Amino acids length	Subcellular prediction	Molecular weight （Da)	Theoretical pI	Grand average of hydropathicity (GRAVY)	EST validation
BdB3-1	Bradi1g14500	REM	chr01	11448068-11451926	3814	669	Nuclear	76639.6	9.21	-0.661	37
BdB3-2	Bradi1g14510	REM	chr01	11457390-11461923	4973	659	Nuclear	75402.8	8.56	-0.688	9
BdB3-3	Bradi1g14530	REM	chr01	11477676-11474372	3305	569	Nuclear	64607.3	9.02	-0.704	8
BdB3-4	Bradi1g14550	REM	chr01	11500745-11497580	3440	530	Nuclear	59146.9	8.54	-0.578	56
BdB3-5	Bradi1g14560	REM	chr01	11523512-11515393	8644	543	Nuclear	61018.7	9.65	-0.529	56
BdB3-6	Bradi1g17680	LAV	chr01	14223396-14229315	6579	946	Nuclear	104193	6.34	-0.521	177
BdB3-7	Bradi1g24720	LAV	chr01	19964051-19955560	8614	990	Nuclear	109213	8.47	-0.834	165
BdB3-8	Bradi1g32547	ARF	chr01	27938285-27943550	6138	908	Nuclear	100362	5.9	-0.457	139
BdB3-9	Bradi1g33160	ARF	chr01	28777825-28781140	4203	707	Nuclear	75782	7.9	-0.332	158
BdB3-10	Bradi1g34340	ARF	chr01	29941887-29950906	11420	1150	Nuclear	127564	5.91	-0.55	180
BdB3-11	Bradi1g35587	REM	chr01	31138724-31143447	7124	407	Nuclear	45026.9	9.66	-0.266	1
BdB3-12	Bradi1g45517	REM	chr01	43742226-43739296	5331	228	Nuclear	26375	9.25	-0.824	109
BdB3-13	Bradi1g46602	ARF	chr01	45123919-45117520	8800	1064	Nuclear	118261	6.08	-0.595	236
BdB3-14	Bradi1g48690	REM	chr01	47383269-47389154	8286	752	Nuclear	87387.7	5.4	-1.42	2
BdB3-15	Bradi1g50240	REM	chr01	48880546-48876447	6500	691	Nuclear	78949.3	4.7	-0.958	2
BdB3-16	Bradi1g51730	REM	chr01	50196006-50196611	3006	166	Cytoplasmic	18069.4	5.4	-0.308	4
BdB3-17	Bradi1g52000	REM	chr01	50423867-50423286	2982	194	Nuclear	20500.1	10.01	-0.215	100
BdB3-18	Bradi1g60530	REM	chr01	59894987-59893374	4014	280	Nuclear	32524.1	9.22	-0.696	66
BdB3-19	Bradi1g70067	REM	chr01	68525275-68526602	3728	294	Nuclear	32877.4	5.32	-0.733	65
BdB3-20	Bradi1g72330	REM	chr01	70059945-70061859	4315	236	Nuclear	26602.5	9.13	-0.6	61
BdB3-21	Bradi1g77150	REM	chr01	73525376-73523705	3944	312	Nuclear	33843.9	9.49	-0.525	143
BdB3-22	Bradi2g02710	RAV	chr02	1905801-1907344	1837	364	Nuclear	39284.6	7.16	-0.524	174
BdB3-23	Bradi2g02720	RAV	chr02	1921269-1922752	3884	365	Chloroplast	38956.9	9.96	-0.423	185
BdB3-24	Bradi2g07980	REM	chr02	6355982-6361806	6527	541	Nuclear	60140.6	6.49	-0.449	22
BdB3-25	Bradi2g08120	ARF	chr02	6508046-6511878	6233	702	Nuclear	78201.7	6.76	-0.512	66
BdB3-26	Bradi2g16610	ARF	chr02	14594027-14588250	8178	731	Nuclear	79556.1	8.23	-0.518	185
BdB3-27	Bradi2g17610	RAV	chr02	15669979-15668356	4024	409	Nuclear	43719.9	9.64	-0.489	169
BdB3-28	Bradi2g19867	ARF	chr02	17501966-17497098	7269	710	Nuclear	77044.4	7.08	-0.411	166
BdB3-29	Bradi2g22130	REM	chr02	19621906-19625736	6231	275	Nuclear	31318	9.41	-0.988	38
BdB3-30	Bradi2g37387	REM	chr02	37720978-37717072	6307	676	Cytoplasmic	75320.1	6.27	-0.464	21
BdB3-31	Bradi2g46190	ARF	chr02	46606506-46599748	9159	698	Nuclear	76548.1	6.96	-0.513	164
BdB3-32	Bradi2g47220	RAV	chr02	47559938-47558425	3914	404	Chloroplast	42579	9.4	-0.285	147
BdB3-33	Bradi2g48057	LAV	chr02	48377199-48380890	6092	307	Nuclear	34237.6	7.11	-0.535	51
BdB3-34	Bradi2g48580	REM	chr02	48823233-48827430	6598	408	Nuclear	45073.3	9.47	-0.501	98
BdB3-35	Bradi2g48597	REM	chr02	48849960-48854019	6460	723	Nuclear	82910.9	6.55	-0.533	71
BdB3-36	Bradi2g50120	ARF	chr02	50052390-50047712	7079	658	Nuclear	71095.4	7.49	-0.352	133
BdB3-37	Bradi2g58030	REM	chr02	56059042-56056715	4728	590	Nuclear	65534.8	5.91	-0.682	40
BdB3-38	Bradi2g59480	ARF	chr02	57167037-57171196	6560	810	Nuclear	90199.8	5.89	-0.642	164
BdB3-39	Bradi2g60554	REM	chr02	57913462-57909197	6666	614	Nuclear	68557.1	8.62	-0.427	31
BdB3-40	Bradi3g03407	ARF	chr03	2219470-2227086	10017	1142	Nuclear	127143	5.98	-0.562	135
BdB3-41	Bradi3g04920	ARF	chr03	3373445-3378886	7842	922	Nuclear	102152	5.52	-0.48	156
BdB3-42	Bradi3g12910	LAV	chr03	11587509-11583464	6446	350	Nuclear	37995.5	6.95	-0.606	15
BdB3-43	Bradi3g16500	REM	chr03	14657158-14656156	3403	215	Nuclear	23583	5.3	-0.63	107
BdB3-44	Bradi3g18810	REM	chr03	17,445,746-17,452,408	6663	176	Cytoplasmic	19431.4	5.38	-0.289	24
BdB3-45	Bradi3g28950	ARF	chr03	30727625-30731766	6542	687	Nuclear	74768.1	6.73	-0.26	128
BdB3-46	Bradi3g32140	REM	chr03	34407651-34406848	3204	268	Nuclear	29172.3	9.88	-0.332	110
BdB3-47	Bradi3g40437	ARF	chr03	42639513-42645069	8665	1042	Nuclear	115993	6.3	-0.512	150
BdB3-48	Bradi3g45880	ARF	chr03	47847483-47854176	9094	812	Nuclear	91062.3	6.12	-0.362	112
BdB3-49	Bradi3g47847	REM	chr03	49426122-49421176	8036	928	Nuclear	105180	9.07	-0.954	18
BdB3-50	Bradi3g49320	ARF	chr03	50691390-50693985	4996	695	Nuclear	74778.3	7.08	-0.309	161
BdB3-51	Bradi3g51840	REM	chr03	52846925-52845687	3639	413	Nuclear	45397.4	9.44	-0.56	123
BdB3-52	Bradi4g00380	REM	chr04	161533-162553	3421	302	Chloroplast	32213.5	9.21	-0.31	4
BdB3-53	Bradi4g01730	ARF	chr04	1132509-1138704	8596	941	Nuclear	104140	6.11	-0.414	130
BdB3-54	Bradi4g02950	REM	chr04	2187850-2185951	4300	414	Nuclear	47311.6	7.99	-0.546	75
BdB3-55	Bradi4g02990	REM	chr04	2230411-2242702	14692	1227	Nuclear	139496	8.66	-0.517	101
BdB3-56	Bradi4g03000	REM	chr04	2255080-2259068	6389	591	Nuclear	66978.4	5.73	-0.498	43
BdB3-57	Bradi4g07470	ARF	chr04	6339741-6346034	8694	817	Nuclear	90567.7	6.39	-0.59	107
BdB3-58	Bradi4g17410	ARF	chr04	18641394-18647540	8547	851	Nuclear	93385.8	6.49	-0.59	153
BdB3-59	Bradi4g23270	REM	chr04	28069226-28073643	6818	583	Nuclear	65242.7	8.88	-0.754	15
BdB3-60	Bradi4g25170	REM	chr04	30442906-30444289	3784	278	Nuclear	31133.6	6.92	-0.796	109
BdB3-61	Bradi4g42167	REM	chr04	46250648-46248738	4311	274	Nuclear	30479	7.21	-0.716	106
BdB3-62	Bradi5g10950	ARF	chr05	14441470-14449840	10771	647	Nuclear	71904.1	5.68	-0.434	143
BdB3-63	Bradi5g15904	ARF	chr05	19335900-19338433	4934	716	Nuclear	76459.8	6.08	-0.276	145
BdB3-64	Bradi5g19260	REM	chr05	22279871-22278237	4035	414	Nuclear	44036.1	6.09	-0.527	106
BdB3-65	Bradi5g25157	ARF	chr05	26595222-26589897	7726	956	Nuclear	105663	5.98	-0.53	136
BdB3-66	Bradi5g25767	ARF	chr05	26945165-26937799	9767	832	Nuclear	92805.9	5.92	-0.544	148
BdB3-67	Bradi5g26100	LAV	chr05	27190531-27187097	5835	459	Nuclear	49067.3	6.19	-0.532	12
BdB3-68	Bradi5g26390	REM	chr05	27418972-27414639	6734	307	Extracellular	34361.6	9.26	-0.212	65
BdB3-69	Bradi5g27400	ARF	chr05	28166383-28163676	5108	503	Nuclear	54533.6	5.45	-0.282	120

## Sheet: Table S4
Table S4 Duplication information of BdB3 genes
	Gene 1	Gene location	Gene 2	Gene location	Ka	Ks	Ka/Ks
Segmental duplication	BdB3-1	Chr1:11448068-11451926	BdB3-56	Chr4:2255080-2259068	0.9603	0	0
	BdB3-21	Chr1:73525376-73523705	BdB3-64	Chr5:22279871-22278237	0.3923	0.8564	0.45808
	BdB3-37	Chr2:56059042-56056715	BdB3-49	Chr3:49426122-49421176	0.9838	5.0586	0.194481
	BdB3-42	Chr3:11587509-11583464	BdB3-67	Chr5:27190531-27187097	0.574	1.2335	0.465343
	BdB3-45	Chr3:30727625-30731766	BdB3-63	Chr5:19335900-19338433	0.4369	1.586	0.275473
	BdB3-46	Chr3:34407651-34406848	BdB3-64	Chr5:22279871-22278237	0.433	0.8169	0.530053
	BdB3-48	Chr3:47847483-47854176	BdB3-62	Chr5:14441470-14449840	0.1587	0.927	0.171197
	BdB3-50	Chr3:50691390-50693985	BdB3-63	Chr5:19335900-19338433	0.2879	0.5173	0.556544
	BdB3-51	Chr3:52846925-52845687	BdB3-64	Chr5:22279871-22278237	0.2373	0.5804	0.408856
Tandem duplication	BdB3-22	Chr2:1905801-1907344	BdB3-32	Chr2:47559938-47558425	0.5161	0.7353	0.70189
	BdB3-26	Chr2:14594027-14588250	BdB3-31	Chr2:46606506-46599748	0.2234	0.5847	0.382076
	BdB3-27	Chr2:15669979-15668356	BdB3-32	Chr2:47559938-47558425	0.2784	0.528	0.527273
	BdB3-28	Chr2:17501966-17497098	BdB3-36	Chr2:50052390-50047712	0.2733	0.798	0.342481
	BdB3-31	Chr2:46606506-46599748	BdB3-36	Chr2:50052390-50047712	0.4837	1.2809	0.377625

## Sheet: Table S5
Table S5 Genome synteny information between B. distachyon and other plant species
	Gene 1		Gene 2
Arabidopsis thaliana	Bd2	BdB3-29	At5	AT5G58280
	Bd3	BdB3-45	At2	AT2G28350
	Bd3	BdB3-50	At2	AT2G28350
	Bd4	BdB3-53	At1	AT1G30330
Oryza sativa	Bd1	BdB3-21	Chr10	LOC_Os10g39190
	Bd1	BdB3-3	Chr12	LOC_Os12g40080
	Bd1	BdB3-4	Chr12	LOC_Os12g40070
	Bd1	BdB3-8	Chr2	LOC_Os02g06910
	Bd1	BdB3-10	Chr2	LOC_Os02g04810
	Bd1	BdB3-20	Chr3	LOC_Os03g08620
	Bd1	BdB3-21	Chr3	LOC_Os03g02900
	Bd1	BdB3-2	Chr3	LOC_Os03g42290
	Bd1	BdB3-3	Chr3	LOC_Os03g42230
	Bd1	BdB3-21	Chr4	LOC_Os04g49230
	Bd1	BdB3-9	Chr6	LOC_Os06g47150
	Bd1	BdB3-10	Chr6	LOC_Os06g48950
	Bd1	BdB3-16	Chr6	LOC_Os06g02230
	Bd1	BdB3-13	Chr6	LOC_Os06g09660
	Bd1	BdB3-17	Chr6	LOC_Os06g01860
	Bd1	BdB3-8	Chr6	LOC_Os06g46410
	Bd1	BdB3-7	Chr7	LOC_Os07g37610
	Bd1	BdB3-6	Chr7	LOC_Os07g48200
	Bd2	BdB3-31	Chr1	LOC_Os01g48060
	Bd2	BdB3-32	Chr1	LOC_Os01g49830
	Bd2	BdB3-33	Chr1	LOC_Os01g51610
	Bd2	BdB3-34	Chr1	LOC_Os01g52514
	Bd2	BdB3-36	Chr1	LOC_Os01g54990
	Bd2	BdB3-37	Chr1	LOC_Os01g67830
	Bd2	BdB3-38	Chr1	LOC_Os01g70270
	Bd2	BdB3-24	Chr1	LOC_Os01g13300
	Bd2	BdB3-25	Chr1	LOC_Os01g13520
	Bd2	BdB3-26	Chr1	LOC_Os01g48060
	Bd2	BdB3-27	Chr1	LOC_Os01g49830
	Bd2	BdB3-28	Chr1	LOC_Os01g54990
	Bd2	BdB3-22	Chr1	LOC_Os01g04750
	Bd2	BdB3-36	Chr1	LOC_Os01g48060
	Bd2	BdB3-26	Chr5	LOC_Os05g48870
	Bd2	BdB3-27	Chr5	LOC_Os05g47650
	Bd2	BdB3-28	Chr5	LOC_Os05g43920
	Bd2	BdB3-29	Chr5	LOC_Os05g40280
	Bd2	BdB3-31	Chr5	LOC_Os05g48870
	Bd2	BdB3-32	Chr5	LOC_Os05g47650
	Bd2	BdB3-36	Chr5	LOC_Os05g43920
	Bd3	BdB3-46	Chr10	LOC_Os10g39190
	Bd3	BdB3-45	Chr10	LOC_Os10g33940
	Bd3	BdB3-50	Chr10	LOC_Os10g33940
	Bd3	BdB3-51	Chr10	LOC_Os10g39190
	Bd3	BdB3-48	Chr2	LOC_Os02g35140
	Bd3	BdB3-49	Chr2	LOC_Os02g38470
	Bd3	BdB3-50	Chr2	LOC_Os02g41800
	Bd3	BdB3-51	Chr2	LOC_Os02g45850
	Bd3	BdB3-41	Chr2	LOC_Os02g06910
	Bd3	BdB3-45	Chr2	LOC_Os02g41800
	Bd3	BdB3-40	Chr2	LOC_Os02g04810
	Bd3	BdB3-46	Chr3	LOC_Os03g02900
	Bd3	BdB3-48	Chr4	LOC_Os04g36054
	Bd3	BdB3-50	Chr4	LOC_Os04g43910
	Bd3	BdB3-51	Chr4	LOC_Os04g49230
	Bd3	BdB3-45	Chr4	LOC_Os04g43910
	Bd3	BdB3-41	Chr6	LOC_Os06g46410
	Bd3	BdB3-42	Chr8	LOC_Os08g01090
	Bd3	BdB3-43	Chr8	LOC_Os08g06120
	Bd3	BdB3-47	Chr8	LOC_Os08g40900
	Bd4	BdB3-58	Chr11	LOC_Os11g32110
	Bd4	BdB3-59	Chr11	LOC_Os11g09160
	Bd4	BdB3-60	Chr11	LOC_Os11g05740
	Bd4	BdB3-53	Chr12	LOC_Os12g41950
	Bd4	BdB3-54	Chr12	LOC_Os12g40090
	Bd4	BdB3-57	Chr12	LOC_Os12g29520
	Bd4	BdB3-60	Chr12	LOC_Os12g06080
	Bd4	BdB3-54	Chr3	LOC_Os03g42370
	Bd5	BdB3-64	Chr10	LOC_Os10g39190
	Bd5	BdB3-63	Chr10	LOC_Os10g33940
	Bd5	BdB3-63	Chr2	LOC_Os02g41800
	Bd5	BdB3-64	Chr2	LOC_Os02g45850
	Bd5	BdB3-62	Chr2	LOC_Os02g35140
	Bd5	BdB3-64	Chr3	LOC_Os03g02900
	Bd5	BdB3-63	Chr4	LOC_Os04g43910
	Bd5	BdB3-64	Chr4	LOC_Os04g49230
	Bd5	BdB3-65	Chr4	LOC_Os04g56850
	Bd5	BdB3-66	Chr4	LOC_Os04g57610
	Bd5	BdB3-67	Chr4	LOC_Os04g58000
	Bd5	BdB3-69	Chr4	LOC_Os04g59430
	Bd5	BdB3-62	Chr4	LOC_Os04g36054
Triticum aestivum	Bd1	BdB3-7	2A	TraesCS2A02G204300
	Bd1	BdB3-6	2A	TraesCS2A02G105600
	Bd1	BdB3-6	2B	TraesCS2B02G122500
	Bd1	BdB3-6	2D	TraesCS2D02G105300
	Bd1	BdB3-7	2D	TraesCS2D02G211600
	Bd1	BdB3-20	4A	TraesCS4A02G003900
	Bd1	BdB3-4	4A	TraesCS4A02G233800
	Bd1	BdB3-16	4A	TraesCS4A02G457200
	Bd1	BdB3-3	4A	TraesCS4A02G242300
	Bd1	BdB3-21	4B	TraesCS4B02G348500
	Bd1	BdB3-2	4B	TraesCS4B02G073100
	Bd1	BdB3-20	4B	TraesCS4B02G301400
	Bd1	BdB3-4	4B	TraesCS4B02G081700
	Bd1	BdB3-2	4D	TraesCS4D02G071900
	Bd1	BdB3-4	4D	TraesCS4D02G072200
	Bd1	BdB3-20	4D	TraesCS4D02G299700
	Bd1	BdB3-21	5A	TraesCS5A02G516600
	Bd1	BdB3-10	6B	TraesCS6B02G141300
	Bd1	BdB3-10	6D	TraesCS6D02G102300
	Bd1	BdB3-8	7A	TraesCS7A02G461700
	Bd1	BdB3-13	7A	TraesCS7A02G160800
	Bd1	BdB3-12	7A	TraesCS7A02G179800
	Bd1	BdB3-9	7A	TraesCS7A02G446900
	Bd1	BdB3-16	7A	TraesCS7A02G032400
	Bd1	BdB3-8	7B	TraesCS7B02G363100
	Bd1	BdB3-13	7B	TraesCS7B02G065800
	Bd1	BdB3-12	7B	TraesCS7B02G085000
	Bd1	BdB3-9	7B	TraesCS7B02G346700
	Bd1	BdB3-13	7D	TraesCS7D02G161900
	Bd1	BdB3-12	7D	TraesCS7D02G181300
	Bd1	BdB3-9	7D	TraesCS7D02G436800
	Bd1	BdB3-16	7D	TraesCS7D02G027300
	Bd2	BdB3-30	1A	TraesCS1A02G039100
	Bd2	BdB3-29	1A	TraesCS1A02G302700
	Bd2	BdB3-28	1A	TraesCS1A02G334900
	Bd2	BdB3-26	1A	TraesCS1A02G396400
	Bd2	BdB3-30	1B	TraesCS1B02G051600
	Bd2	BdB3-29	1B	TraesCS1B02G312900
	Bd2	BdB3-28	1B	TraesCS1B02G347900
	Bd2	BdB3-26	1B	TraesCS1B02G424700
	Bd2	BdB3-27	1B	TraesCS1B02G392200
	Bd2	BdB3-32	1B	TraesCS1B02G392200
	Bd2	BdB3-36	1B	TraesCS1B02G347900
	Bd2	BdB3-30	1D	TraesCS1D02G040700
	Bd2	BdB3-29	1D	TraesCS1D02G302100
	Bd2	BdB3-28	1D	TraesCS1D02G337400
	Bd2	BdB3-26	1D	TraesCS1D02G404400
	Bd2	BdB3-32	1D	TraesCS1D02G378800
	Bd2	BdB3-38	3A	TraesCS3A02G442000
	Bd2	BdB3-25	3A	TraesCS3A02G159200
	Bd2	BdB3-39	3A	TraesCS3A02G483200
	Bd2	BdB3-36	3A	TraesCS3A02G292400
	Bd2	BdB3-28	3A	TraesCS3A02G292400
	Bd2	BdB3-33	3A	TraesCS3A02G249100
	Bd2	BdB3-32	3A	TraesCS3A02G259900
	Bd2	BdB3-35	3A	TraesCS3A02G285500
	Bd2	BdB3-34	3A	TraesCS3A02G285800
	Bd2	BdB3-31	3A	TraesCS3A02G246000
	Bd2	BdB3-36	3B	TraesCS3B02G327000
	Bd2	BdB3-31	3B	TraesCS3B02G273400
	Bd2	BdB3-25	3B	TraesCS3B02G190100
	Bd2	BdB3-38	3B	TraesCS3B02G475800
	Bd2	BdB3-39	3B	TraesCS3B02G530100
	Bd2	BdB3-22	3B	TraesCS3B02G064900
	Bd2	BdB3-26	3B	TraesCS3B02G273400
	Bd2	BdB3-33	3B	TraesCS3B02G278000
	Bd2	BdB3-32	3B	TraesCS3B02G293000
	Bd2	BdB3-35	3B	TraesCS3B02G319400
	Bd2	BdB3-34	3B	TraesCS3B02G320100
	Bd2	BdB3-27	3B	TraesCS3B02G293000
	Bd2	BdB3-36	3D	TraesCS3D02G292100
	Bd2	BdB3-25	3D	TraesCS3D02G166700
	Bd2	BdB3-38	3D	TraesCS3D02G434700
	Bd2	BdB3-31	3D	TraesCS3D02G245400
	Bd2	BdB3-22	3D	TraesCS3D02G052400
	Bd2	BdB3-39	3D	TraesCS3D02G478100
	Bd2	BdB3-33	3D	TraesCS3D02G249100
	Bd2	BdB3-32	3D	TraesCS3D02G260100
	Bd2	BdB3-35	3D	TraesCS3D02G285300
	Bd2	BdB3-34	3D	TraesCS3D02G285600
	Bd2	BdB3-37	3D	TraesCS3D02G384400
	Bd3	BdB3-45	1A	TraesCS1A02G156600
	Bd3	BdB3-46	1A	TraesCS1A02G200500
	Bd3	BdB3-45	1B	TraesCS1B02G173700
	Bd3	BdB3-46	1B	TraesCS1B02G215000
	Bd3	BdB3-45	1D	TraesCS1D02G155100
	Bd3	BdB3-46	1D	TraesCS1D02G203900
	Bd3	BdB3-48	2A	TraesCS2A02G309300
	Bd3	BdB3-51	2A	TraesCS2A02G394700
	Bd3	BdB3-48	2B	TraesCS2B02G326400
	Bd3	BdB3-50	2B	TraesCS2B02G397300
	Bd3	BdB3-51	2B	TraesCS2B02G412700
	Bd3	BdB3-48	2D	TraesCS2D02G307600
	Bd3	BdB3-50	2D	TraesCS2D02G376600
	Bd3	BdB3-46	4B	TraesCS4B02G348500
	Bd3	BdB3-46	5A	TraesCS5A02G516600
	Bd3	BdB3-51	6A	TraesCS6A02G259600
	Bd3	BdB3-41	6A	TraesCS6A02G138600
	Bd3	BdB3-50	6A	TraesCS6A02G222300
	Bd3	BdB3-40	6A	TraesCS6A02G113000
	Bd3	BdB3-49	6A	TraesCS6A02G213000
	Bd3	BdB3-49	6B	TraesCS6B02G241100
	Bd3	BdB3-50	6B	TraesCS6B02G258800
	Bd3	BdB3-51	6B	TraesCS6B02G286900
	Bd3	BdB3-41	6B	TraesCS6B02G167100
	Bd3	BdB3-40	6B	TraesCS6B02G141300
	Bd3	BdB3-49	6D	TraesCS6D02G194700
	Bd3	BdB3-50	6D	TraesCS6D02G212700
	Bd3	BdB3-41	6D	TraesCS6D02G127600
	Bd3	BdB3-51	6D	TraesCS6D02G240600
	Bd3	BdB3-40	6D	TraesCS6D02G102300
	Bd3	BdB3-47	7A	TraesCS7A02G252000
	Bd3	BdB3-42	7A	TraesCS7A02G329600
	Bd3	BdB3-42	7B	TraesCS7B02G230100
	Bd3	BdB3-47	7B	TraesCS7B02G138900
	Bd3	BdB3-47	7D	TraesCS7D02G250100
	Bd3	BdB3-42	7D	TraesCS7D02G326300
	Bd4	BdB3-59	4A	TraesCS4A02G214700
	Bd4	BdB3-60	4A	TraesCS4A02G198300
	Bd4	BdB3-60	4B	TraesCS4B02G117100
	Bd4	BdB3-59	4B	TraesCS4B02G101400
	Bd4	BdB3-60	4D	TraesCS4D02G114900
	Bd4	BdB3-59	4D	TraesCS4D02G098100
	Bd4	BdB3-61	5A	TraesCS5A02G127100
	Bd4	BdB3-53	5A	TraesCS5A02G038300
	Bd4	BdB3-54	5A	TraesCS5A02G065000
	Bd4	BdB3-61	5B	TraesCS5B02G126200
	Bd4	BdB3-54	5B	TraesCS5B02G071900
	Bd4	BdB3-56	5B	TraesCS5B02G073700
	Bd4	BdB3-53	5B	TraesCS5B02G039800
	Bd4	BdB3-54	5D	TraesCS5D02G075900
	Bd4	BdB3-56	5D	TraesCS5D02G078100
	Bd4	BdB3-61	5D	TraesCS5D02G134700
	Bd4	BdB3-53	5D	TraesCS5D02G045700
	Bd5	BdB3-62	2A	TraesCS2A02G309300
	Bd5	BdB3-67	2A	TraesCS2A02G554300
	Bd5	BdB3-64	2A	TraesCS2A02G394700
	Bd5	BdB3-69	2A	TraesCS2A02G567300
	Bd5	BdB3-65	2A	TraesCS2A02G491000
	Bd5	BdB3-66	2A	TraesCS2A02G547800
	Bd5	BdB3-62	2B	TraesCS2B02G326400
	Bd5	BdB3-67	2B	TraesCS2B02G589800
	Bd5	BdB3-64	2B	TraesCS2B02G412700
	Bd5	BdB3-63	2B	TraesCS2B02G397300
	Bd5	BdB3-65	2B	TraesCS2B02G519200
	Bd5	BdB3-66	2B	TraesCS2B02G578500
	Bd5	BdB3-62	2D	TraesCS2D02G307600
	Bd5	BdB3-67	2D	TraesCS2D02G560000
	Bd5	BdB3-64	2D	TraesCS2D02G392400
	Bd5	BdB3-63	2D	TraesCS2D02G376600
	Bd5	BdB3-69	2D	TraesCS2D02G577800
	Bd5	BdB3-65	2D	TraesCS2D02G491200
	Bd5	BdB3-64	6A	TraesCS6A02G259600
	Bd5	BdB3-63	6A	TraesCS6A02G222300
	Bd5	BdB3-63	6B	TraesCS6B02G258800
	Bd5	BdB3-63	6D	TraesCS6D02G212700
	Bd5	BdB3-64	6D	TraesCS6D02G240600
Hordeum vulgare	Bd1	BdB3-7	chr2H	HORVU2Hr1G040400
	Bd1	BdB3-6	chr2H	HORVU2Hr1G017760
	Bd1	BdB3-21	chr4H	HORVU4Hr1G084950
	Bd1	BdB3-2	chr4H	HORVU4Hr1G012090
	Bd1	BdB3-3	chr4H	HORVU4Hr1G012120
	Bd1	BdB3-5	chr4H	HORVU4Hr1G012170
	Bd1	BdB3-10	chr6H	HORVU6Hr1G020330
	Bd1	BdB3-8	chr7H	HORVU7Hr1G106280
	Bd1	BdB3-12	chr7H	HORVU7Hr1G037040
	Bd1	BdB3-13	chr7H	HORVU7Hr1G033820
	Bd1	BdB3-9	chr7H	HORVU7Hr1G101270
	Bd2	BdB3-29	chr1H	HORVU1Hr1G069420
	Bd2	BdB3-28	chr1H	HORVU1Hr1G076690
	Bd2	BdB3-26	chr1H	HORVU1Hr1G087460
	Bd2	BdB3-27	chr1H	HORVU1Hr1G082670
	Bd2	BdB3-31	chr1H	HORVU1Hr1G087460
	Bd2	BdB3-32	chr3H	HORVU3Hr1G064640
	Bd2	BdB3-33	chr3H	HORVU3Hr1G067350
	Bd2	BdB3-35	chr3H	HORVU3Hr1G068640
	Bd2	BdB3-36	chr3H	HORVU3Hr1G072340
	Bd2	BdB3-22	chr3H	HORVU3Hr1G010190
	Bd2	BdB3-27	chr3H	HORVU3Hr1G064640
	Bd3	BdB3-45	chr1H	HORVU1Hr1G041770
	Bd3	BdB3-46	chr1H	HORVU1Hr1G051780
	Bd3	BdB3-48	chr2H	HORVU2Hr1G076920
	Bd3	BdB3-50	chr2H	HORVU2Hr1G089670
	Bd3	BdB3-49	chr6H	HORVU6Hr1G054050
	Bd3	BdB3-50	chr6H	HORVU6Hr1G058890
	Bd3	BdB3-51	chr6H	HORVU6Hr1G066190
	Bd3	BdB3-41	chr6H	HORVU6Hr1G026730
	Bd3	BdB3-47	chr7H	HORVU7Hr1G051930
	Bd3	BdB3-42	chr7H	HORVU7Hr1G078770
	Bd4	BdB3-59	chr4H	HORVU4Hr1G043840
	Bd4	BdB3-56	chr5H	HORVU5Hr1G017890
	Bd4	BdB3-53	chr5H	HORVU5Hr1G009650
	Bd4	BdB3-61	chr5H	HORVU5Hr1G040620
	Bd5	BdB3-63	chr2H	HORVU2Hr1G089670
	Bd5	BdB3-62	chr2H	HORVU2Hr1G076920
	Bd5	BdB3-69	chr2H	HORVU2Hr1G125740
	Bd5	BdB3-64	chr2H	HORVU2Hr1G093930
	Bd5	BdB3-65	chr2H	HORVU2Hr1G109650
	Bd5	BdB3-67	chr2H	HORVU2Hr1G119600
	Bd5	BdB3-64	chr6H	HORVU6Hr1G066190
	Bd5	BdB3-63	chr6H	HORVU6Hr1G058890
Sorghum bicolor	Bd1	BdB3-20	Chr01	Sobic.001G479600
	Bd1	BdB3-21	Chr01	Sobic.001G528200
	Bd1	BdB3-3	Chr01	Sobic.001G165401
	Bd1	BdB3-21	Chr01	Sobic.001G313800
	Bd1	BdB3-7	Chr02	Sobic.002G339800
	Bd1	BdB3-6	Chr02	Sobic.002G418200
	Bd1	BdB3-10	Chr04	Sobic.004G037800
	Bd1	BdB3-8	Chr04	Sobic.004G051900
	Bd1	BdB3-3	Chr08	Sobic.008G148600
	Bd1	BdB3-9	Chr10	Sobic.010G236300
	Bd1	BdB3-10	Chr10	Sobic.010G253300
	Bd1	BdB3-13	Chr10	Sobic.010G073600
	Bd1	BdB3-16	Chr10	Sobic.010G008300
	Bd1	BdB3-17	Chr10	Sobic.010G006000
	Bd1	BdB3-8	Chr10	Sobic.010G229000
	Bd2	BdB3-31	Chr03	Sobic.003G251700
	Bd2	BdB3-32	Chr03	Sobic.003G265200
	Bd2	BdB3-33	Chr03	Sobic.003G275400
	Bd2	BdB3-34	Chr03	Sobic.003G281100
	Bd2	BdB3-36	Chr03	Sobic.003G298600
	Bd2	BdB3-37	Chr03	Sobic.003G393600
	Bd2	BdB3-38	Chr03	Sobic.003G411900
	Bd2	BdB3-26	Chr03	Sobic.003G251700
	Bd2	BdB3-27	Chr03	Sobic.003G265200
	Bd2	BdB3-28	Chr03	Sobic.003G298600
	Bd2	BdB3-36	Chr03	Sobic.003G251700
	Bd2	BdB3-24	Chr03	Sobic.003G005500
	Bd2	BdB3-25	Chr03	Sobic.003G003800
	Bd2	BdB3-22	Chr03	Sobic.003G078100
	Bd2	BdB3-26	Chr09	Sobic.009G231800
	Bd2	BdB3-27	Chr09	Sobic.009G221400
	Bd2	BdB3-28	Chr09	Sobic.009G196900
	Bd2	BdB3-29	Chr09	Sobic.009G175800
	Bd2	BdB3-31	Chr09	Sobic.009G231800
	Bd2	BdB3-32	Chr09	Sobic.009G221400
	Bd2	BdB3-36	Chr09	Sobic.009G196900
	Bd3	BdB3-46	Chr01	Sobic.001G528200
	Bd3	BdB3-51	Chr01	Sobic.001G528200
	Bd3	BdB3-45	Chr01	Sobic.001G217300
	Bd3	BdB3-46	Chr01	Sobic.001G313800
	Bd3	BdB3-50	Chr01	Sobic.001G217300
	Bd3	BdB3-51	Chr01	Sobic.001G313800
	Bd3	BdB3-41	Chr04	Sobic.004G051900
	Bd3	BdB3-49	Chr04	Sobic.004G204000
	Bd3	BdB3-50	Chr04	Sobic.004G221400
	Bd3	BdB3-45	Chr04	Sobic.004G221400
	Bd3	BdB3-51	Chr04	Sobic.004G280500
	Bd3	BdB3-40	Chr04	Sobic.004G037800
	Bd3	BdB3-50	Chr06	Sobic.006G149600
	Bd3	BdB3-48	Chr06	Sobic.006G089500
	Bd3	BdB3-51	Chr06	Sobic.006G190400
	Bd3	BdB3-45	Chr06	Sobic.006G149600
	Bd3	BdB3-42	Chr07	Sobic.007G000400
	Bd3	BdB3-47	Chr07	Sobic.007G203500
	Bd3	BdB3-43	Chr07	Sobic.007G047500
	Bd3	BdB3-41	Chr10	Sobic.010G229000
	Bd4	BdB3-54	Chr01	Sobic.001G164800
	Bd4	BdB3-56	Chr01	Sobic.001G166000
	Bd4	BdB3-58	Chr05	Sobic.005G132000
	Bd4	BdB3-59	Chr05	Sobic.005G073500
	Bd4	BdB3-60	Chr05	Sobic.005G041400
	Bd4	BdB3-61	Chr08	Sobic.008G041100
	Bd4	BdB3-52	Chr08	Sobic.008G191800
	Bd4	BdB3-53	Chr08	Sobic.008G169400
	Bd4	BdB3-54	Chr08	Sobic.008G149100
	Bd4	BdB3-57	Chr08	Sobic.008G096000
	Bd4	BdB3-60	Chr08	Sobic.008G041100
	Bd5	BdB3-64	Chr01	Sobic.001G528200
	Bd5	BdB3-64	Chr01	Sobic.001G313800
	Bd5	BdB3-63	Chr01	Sobic.001G217300
	Bd5	BdB3-63	Chr04	Sobic.004G221400
	Bd5	BdB3-62	Chr04	Sobic.004G178500
	Bd5	BdB3-64	Chr04	Sobic.004G280500
	Bd5	BdB3-63	Chr06	Sobic.006G149600
	Bd5	BdB3-64	Chr06	Sobic.006G190400
	Bd5	BdB3-65	Chr06	Sobic.006G255300
	Bd5	BdB3-66	Chr06	Sobic.006G262100
	Bd5	BdB3-67	Chr06	Sobic.006G266400
	Bd5	BdB3-62	Chr06	Sobic.006G089500
	Bd5	BdB3-69	Chr06	Sobic.006G278900
Zea mays	Bd1	BdB3-3	Zm1	GRMZM2G130016
	Bd1	BdB3-21	Zm1	GRMZM2G125095
	Bd1	BdB3-21	Zm1	GRMZM2G082227
	Bd1	BdB3-20	Zm1	GRMZM2G109480
	Bd1	BdB3-6	Zm2	GRMZM2G172621
	Bd1	BdB3-9	Zm5	AC207656
	Bd1	BdB3-10	Zm5	GRMZM2G317900
	Bd1	BdB3-3	Zm5	GRMZM2G019956
	Bd1	BdB3-8	Zm5	GRMZM2G035405
	Bd1	BdB3-10	Zm5	GRMZM2G102845
	Bd1	BdB3-8	Zm6	GRMZM2G089640
	Bd1	BdB3-9	Zm6	GRMZM2G390641
	Bd1	BdB3-17	Zm6	GRMZM2G027253
	Bd1	BdB3-16	Zm6	GRMZM2G102938
	Bd1	BdB3-7	Zm7	GRMZM2G008356
	Bd1	BdB3-6	Zm7	GRMZM2G158162
	Bd1	BdB3-20	Zm9	GRMZM2G028794
	Bd1	BdB3-13	Zm9	GRMZM2G160005
	Bd1	BdB3-21	Zm9	GRMZM2G142999
	Bd2	BdB3-38	Zm3	GRMZM2G338259
	Bd2	BdB3-37	Zm3	GRMZM2G177244
	Bd2	BdB3-36	Zm3	GRMZM2G056120
	Bd2	BdB3-32	Zm3	GRMZM2G169654
	Bd2	BdB3-31	Zm3	GRMZM2G437460
	Bd2	BdB3-25	Zm3	GRMZM2G475263
	Bd2	BdB3-27	Zm3	GRMZM2G169654
	Bd2	BdB3-26	Zm3	GRMZM2G437460
	Bd2	BdB3-28	Zm6	GRMZM2G441325
	Bd2	BdB3-27	Zm6	GRMZM2G059939
	Bd2	BdB3-26	Zm6	GRMZM2G030710
	Bd2	BdB3-32	Zm6	GRMZM2G059939
	Bd2	BdB3-31	Zm6	GRMZM2G030710
	Bd2	BdB3-36	Zm6	GRMZM2G441325
	Bd2	BdB3-32	Zm8	GRMZM2G065538
	Bd2	BdB3-33	Zm8	GRMZM2G035701
	Bd2	BdB3-27	Zm8	GRMZM2G065538
	Bd2	BdB3-38	Zm8	GRMZM2G116557
	Bd2	BdB3-37	Zm8	GRMZM5G808231
	Bd2	BdB3-36	Zm8	GRMZM5G874163
	Bd2	BdB3-27	Zm8	GRMZM2G159592
	Bd2	BdB3-32	Zm8	GRMZM2G159592
	Bd2	BdB3-28	Zm8	GRMZM5G874163
	Bd3	BdB3-47	Zm1	GRMZM2G169820
	Bd3	BdB3-46	Zm1	GRMZM2G125095
	Bd3	BdB3-51	Zm1	GRMZM2G125095
	Bd3	BdB3-45	Zm1	GRMZM2G153233
	Bd3	BdB3-46	Zm1	GRMZM2G082227
	Bd3	BdB3-50	Zm1	GRMZM2G153233
	Bd3	BdB3-43	Zm10	GRMZM2G180168
	Bd3	BdB3-51	Zm10	GRMZM2G018485
	Bd3	BdB3-51	Zm2	GRMZM2G102059
	Bd3	BdB3-48	Zm2	GRMZM2G017187
	Bd3	BdB3-50	Zm2	GRMZM2G122614
	Bd3	BdB3-50	Zm4	GRMZM2G081406
	Bd3	BdB3-51	Zm4	AC216872
	Bd3	BdB3-41	Zm4	GRMZM2G028980
	Bd3	BdB3-48	Zm5	GRMZM2G702026
	Bd3	BdB3-49	Zm5	GRMZM5G834874
	Bd3	BdB3-51	Zm5	GRMZM2G024948
	Bd3	BdB3-45	Zm5	GRMZM2G159399
	Bd3	BdB3-40	Zm5	GRMZM2G102845
	Bd3	BdB3-42	Zm6	GRMZM2G405699
	Bd3	BdB3-41	Zm6	GRMZM2G089640
	Bd3	BdB3-46	Zm9	GRMZM2G142999
	Bd3	BdB3-51	Zm9	GRMZM2G142999
	Bd4	BdB3-53	Zm1	GRMZM2G081158
	Bd4	BdB3-52	Zm1	GRMZM2G123461
	Bd4	BdB3-54	Zm1	GRMZM2G065496
	Bd4	BdB3-57	Zm10	GRMZM2G006042
	Bd4	BdB3-61	Zm10	GRMZM5G805685
	Bd4	BdB3-60	Zm10	GRMZM5G805685
	Bd4	BdB3-53	Zm3	GRMZM2G073750
	Bd4	BdB3-58	Zm4	GRMZM2G378580
	Bd4	BdB3-60	Zm4	GRMZM2G328742
	Bd4	BdB3-59	Zm4	GRMZM2G001048
	Bd5	BdB3-64	Zm1	GRMZM2G125095
	Bd5	BdB3-64	Zm1	GRMZM2G082227
	Bd5	BdB3-63	Zm1	GRMZM2G153233
	Bd5	BdB3-63	Zm10	GRMZM2G005284
	Bd5	BdB3-65	Zm10	GRMZM2G086949
	Bd5	BdB3-66	Zm10	GRMZM2G475882
	Bd5	BdB3-64	Zm10	GRMZM2G018485
	Bd5	BdB3-69	Zm10	GRMZM2G023813
	Bd5	BdB3-69	Zm2	GRMZM5G808366
	Bd5	BdB3-64	Zm2	GRMZM2G102059
	Bd5	BdB3-67	Zm2	GRMZM2G149940
	Bd5	BdB3-66	Zm2	GRMZM2G078274
	Bd5	BdB3-65	Zm2	GRMZM2G034840
	Bd5	BdB3-62	Zm2	GRMZM2G017187
	Bd5	BdB3-63	Zm2	GRMZM2G122614
	Bd5	BdB3-63	Zm4	GRMZM2G081406
	Bd5	BdB3-64	Zm4	AC216872
	Bd5	BdB3-64	Zm5	GRMZM2G024948
	Bd5	BdB3-62	Zm5	GRMZM2G702026
